# Supplementary material for: An Arrhythmic Mutation E7K Facilitates TRPM4 Channel Activation via Enhanced PIP2 Interaction
Source: Cells. 2021 Apr 22;10(5):983. doi: 10.3390/cells10050983 (PMC8146980; doi:10.3390/cells10050983)
Supplement: Supplementary file 1 [file cells-10-00983-s001.zip]

Archive with 1 entries (1 files):
- cells-1178994-supplementary.pdf
